# Supplementary material for: GMP-like and MLP-like Subpopulations of Hematopoietic Stem and Progenitor Cells Harboring Mutated EZH2 and TP53 at Diagnosis Promote Acute Myeloid Leukemia Relapse: Data of Combined Molecular, Functional, and Genomic Single-Stem-Cell Analyses
Source: Int J Mol Sci. 2025 Apr 29;26(9):4224. doi: 10.3390/ijms26094224 (PMC12072498; doi:10.3390/ijms26094224)
Supplement: Supplementary file 1 [file ijms-26-04224-s001.zip]

Archive with 1 entries (1 files):
- ijms-3561193-supplementary.pdf
